# Supplementary material for: The removal of multiplicative, systematic bias allows integration of breast cancer gene expression datasets – improving meta-analysis and prediction of prognosis
Source: BMC Med Genomics. 2008 Sep 21;1:42. doi: 10.1186/1755-8794-1-42 (PMC2563019; doi:10.1186/1755-8794-1-42)
Supplement: Additional file 6 — Full matrix of the 1109 R2 and p-values for all possible combinations of the six training and test sets. The R2 statistic (Cox proportional hazards model) measures the percentage of the variation in time to recurrence that is explained by each combination of test datasets. The p-values are the associated log-rank statistic obtained when applying the test dataset to the training dataset. [file 1755-8794-1-42-S6.xls]

## Sheet: R2 and p values
Test set		Training Tumours	C	D	I	P	S	W
			114	198	249	159	101	286
One training dataset	C	114		0.004	0.004	0.016	0.004	0.014
				0.4	0.34	0.11	0.53	0.042
	D	198	0.004		0	0.006	0.002	0.001
			0.51		0.8	0.32	0.65	0.7
	I	249	0.004	0.003		0.129	0.052	0.013
			0.52	0.44		1.4e-05	0.021	0.05
	P	159	0.006	0.01	0.054		0.019	0.014
			0.4	0.15	0.00021		0.16	0.045
	S	101	0.003	0.013	0.059	0.093		0.031
			0.54	0.11	9.4e-05	0.0002		0.0026
	W	286	0.012	0	0.006	0.002	0.002
			0.24	0.85	0.21	0.57	0.66
Two training datasets	CD	312			0.013	0.026	0.058	0.001
					0.073	0.054	0.02	0.55
	CI	363		0.014		0.148	0.028	0.018
				0.091		9e-06	0.094	0.023
	CP	273		0.011	0.051		0.063	0.015
				0.15	0.00035		0.013	0.04
	CS	215		0.003	0.031	0.044		0.024
				0.47	0.0056	0.01		0.0095
	CW	400		0	0	0.001	0
				0.9	0.84	0.76	0.98
	DI	447	0.008			0.171	0.093	0.018
			0.33			3.2e-06	0.0026	0.025
	DP	357	0.003		0.052		0.046	0.02
			0.54		0.0035		0.032	0.018
	DS	299	0.002		0	0.066		0.001
			0.65		0.78	0.0025		0.66
	DW	484	0.012		0.005	0.008	0.005
			0.24		0.26	0.25	0.47
	IP	408	0.001	0.005			0.051	0.018
			0.76	0.33			0.023	0.025
	IS	350	0.001	0.015		0.154		0.021
			0.77	0.088		6.2e-06		0.014
	IW	535	0.021	0.001		0.033	0.016
			0.12	0.75		0.023	0.2
	PS	260	0.002	0.009	0.066			0.016
			0.67	0.17	5.1e-05			0.033
	PW	445	0.002	0.015	0.052		0.001
			0.62	0.087	0.00028		0.73
	SW	387	0.009	0	0.003	0.001
			0.32	0.8	0.35	0.67
Three training sets	CDI	561				0.127	0.077	0.022
						0.0004	0.0058	0.012
	CDP	471			0.02		0.046	0.001
					0.027		0.031	0.58
	CDS	413			0.025	0.052		0.001
					0.014	0.006		0.55
	CDW	598			0.003	0.007	0
					0.43	0.3	0.87
	CIP	522		0.011			0.066	0.017
				0.14			0.01	0.027
	CIS	464		0.024		0.173		0.029
				0.028		2.9e-06		0.0038
	CIW	649		0		0.005	0.001
				0.82		0.37	0.75
	CPS	374		0.012	0.061			0.017
				0.13	0.0001			0.028
	CPW	559		0.018	0.064		0.085
				0.06	6.7e-05		0.0035
	CSW	501		0.001	0.001	0
				0.71	0.64	0.98
	DIP	606	0.002				0.051	0.015
			0.65				0.025	0.038
	DIS	548	0.003			0.164		0.031
			0.56			9.4e-06		0.003
	DIW	733	0.011			0.048	0.036
			0.27			0.0071	0.055
	DPS	458	0.009		0.07			0.019
			0.33		3.4e-05			0.021
	DPW	643	0.016		0.042		0.016
			0.19		0.0012		0.21
	DSW	585	0.009		0.001	0.01
			0.32		0.67	0.21
	IPS	509	0.014	0.023				0.03
			0.2	0.035				0.0038
	IPW	694	0.002	0.02			0.093
			0.65	0.045			0.0021
	ISW	636	0.002	0.025		0.115
			0.64	0.025		5.2e-05
	PSW	546	0	0.023	0.052
			0.89	0.035	0.00029
Four Training sets	IPSW	795	0.022	0.007
			0.013	0.38
	DPSW	744	0.005		0.053
			0.45		0.00027
	DISW	834	0.009			0.048
			0.32			0.0073
	DIPW	892	0.003				0.081
			0.57				0.0044
	DIPS	707	0.006					0.03
			0.039					0.0038
	CPSW	660		0.024	0.06
				0.03	0.00011
	CISW	750		0.002		0.024
				0.5		0.053
	CIPW	808		0.019			0.106
				0.054			0.0014
	CIPS	623		0.014				0.022
				0.098				0.013
	CDSW	699			0.001	0.009
					0.58	0.23
	CDPW	757			0.007		0.018
					0.17		0.17
	CDPS	572			0.024			0.065
					0.014			2.5e-05
	CDIW	847				0.061	0.021
						0.0024	0.15
	CDIS	662				0.159		0.02
						1.3e-05		0.018
	CDIP	720					0.045	0.02
							0.033	0.017
Five training datasets	DIPSW	993	0.002
			0.64
	CIPSW	909		0.019
				0.054
	CDPSW	858			0.064
					6e-06
	CDISW	948				0.064
						0.003
	CDIPW	1006					0.101
							0.0015
	CDIPS	821						0.026
								0.0063
Supplementary Table 5. Full matrix of the R2 and p-values for all possible combinations of the six training and test sets. The R2 statistic (Cox proportional hazards model) measures the variation in time to recurrence that is explained by each combination of test datasets. The p-values are the associated log-rank statistic obtained when applying the test dataset to the training dataset. The R2sta…
